# Supplementary material for: Plants Rather than Mineral Fertilization Shape Microbial Community Structure and Functional Potential in Legacy Contaminated Soil
Source: Front Microbiol. 2016 Jun 24;7:995. doi: 10.3389/fmicb.2016.00995 (PMC4919359; doi:10.3389/fmicb.2016.00995)
Supplement: FIGURE S1 — Overview of relative abundance of shotgun reads affiliated to COG categories. Abbreviations correspond to those in Figure 1. [file Data_Sheet_1.ZIP]

Archive with 4 entries (4 files):
- Supplementary Figure 1.pdf
- Supplementary Figure 2.pdf
- Supplementary Figure 3.pdf
- Supplementary Table 1.docx
